# Supplementary material for: Transcriptome Profiling of Dysregulated GPCRs Reveals Overlapping Patterns across Psychiatric Disorders and Age-Disease Interactions
Source: Cells. 2021 Oct 31;10(11):2967. doi: 10.3390/cells10112967 (PMC8616384; doi:10.3390/cells10112967)
Supplement: Supplementary file 1 [file cells-10-02967-s001.zip]

Archive with 3 entries (2 files):
- cells-1424022-supplementary/
- cells-1424022-supplementary/Table S1.xlsx
- cells-1424022-supplementary/Table S2.pdf
