# Supplementary material for: Transcriptome Profiling of Dysregulated GPCRs Reveals Overlapping Patterns across Psychiatric Disorders and Age-Disease Interactions
Source: Cells. 2021 Oct 31;10(11):2967. doi: 10.3390/cells10112967 (PMC8616384; doi:10.3390/cells10112967)
Supplement: Supplementary file 1 [file cells-10-02967-s001.zip › cells-1424022-supplementary/Table S1.xlsx]

## Sheet: Major GPCR families
Class A	Class B	Class C	Class Frizzled	Adhesion	Other
HTR1A	CALCR	CASR	FZD1	ADGRA1	GPR107
HTR1B	CALCRL	GPR156	FZD2	ADGRA2	GPR137
HTR1D	CRHR1	GPR158	FZD3	ADGRA3	TPRA1
HTR1E	CRHR2	GPR179	FZD4	ADGRB1	GPR143
HTR1F	GHRHR	GPRC5A	FZD5	ADGRB2	GPR157
HTR2A	GIPR	GPRC5B	FZD6	ADGRB3
HTR2B	GLP1R	GPRC5C	FZD7	CELSR1
HTR2C	GLP2R	GPRC5D	FZD8	CELSR2
HTR4	GCCR	GPRC6A	FZD9	CELSR3
HTR5A	SCTR	GABBR1	FZD10	ADGRD1
HTR5BP	PTH1R	GABBR2	SMO	ADGRD2
HTR6	PTH2R	GRM1		ADGRE1
HTR7	ADCYAP1R1	GRM2		ADGRE2
CHRM1	VIPR1	GRM3		ADGRE3
CHRM2	VIPR2	GRM4		ADGRE4P
CHRM3		GRM5		ADGRE5
CHRM4		GRM6		ADGRF1
CHRM5		GRM7		ADGRF2
ADORA1		GRM8		ADGRF3
ADORA2A		TAS1R1		ADGRF4
ADORA2B		TAS1R2		ADGRF5
ADORA3		TAS1R3		ADGRG1
ADRA1A				ADGRG2
ADRA1B				ADGRG3
ADRA1D				ADGRG4
ADRA2A				ADGRG5
ADRA2B				ADGRG6
ADRA2C				ADGRG7
ADRB1				ADGRL1
ADRB2				ADGRL2
ADRB3				ADGRL3
AGTR1				ADGRL4
AGTR2				ADGRV1
APLNR
GPBAR1
NMBR
GRPR
BRS3
BDKRB1
BDKRB2
CNR1
CNR2
CMKLR1
GPR1
CCR1
CCR2
CCR3
CCR4
CCR5
CCR6
CCR7
CCR8
CCR9
CCR10
CXCR1
CXCR2
CXCR3
CXCR4
CXCR5
CXCR6
CX3CR1
XCR1
ACKR1
ACKR2
ACKR3
ACKR4
CCRL2
CCKAR
CCKBR
GPR3
GPR4
GPR6
GPR12
GPR15
GPR17
GPR19
GPR20
GPR21
GPR22
GPR25
GPR26
GPR27
GPR31
GPR32
GPR33
GPR34
GPR35
GPR37
GPR37L1
GPR39
GPR45
GPR50
GPR52
GPR55
GPR61
GPR62
GPR63
GPR65
GPR68
GPR75
GPR78
GPR79
GPR82
GPR83
GPR84
GPR85
GPR87
GPR88
GPR101
GPR132
GPR135
GPR139
GPR141
GPR142
GPR146
GPR148
GPR149
GPR150
GPR151
GPR152
GPR153
GPR160
GPR161
GPR162
GPR171
GPR173
GPR174
GPR176
GPR182
GPR183
LGR4
LGR5
LGR6
MAS1
MAS1L
MRGPRD
MRGPRE
MRGPRF
MRGPRG
MRGPRX1
MRGPRX2
MRGPRX3
MRGPRX4
P2RY8
P2RY10
TAAR2
TAAR3P
TAAR4P
TAAR5
TAAR6
TAAR8
TAAR9
C3AR1
C5AR1
C5AR2
DRD1
DRD2
DRD3
DRD4
DRD5
EDNRA
EDNRB
FPR1
FPR2
FPR3
FFAR1
FFAR2
FFAR3
FFAR4
GPR42
GALR1
GALR2
GALR3
GHSR
FSHR
LHCGR
TSHR
GNRHR
GNRHR2
GPR18
GPR119
GPER1
HRH1
HRH2
HRH3
HRH4
HCAR1
HCAR2
HCAR3
KISS1R
LTB4R
LTB4R2
CYSLTR1
CYSLTR2
OXER1
LPAR1
LPAR2
LPAR3
LPAR4
LPAR5
LPAR6
S1PR1
S1PR2
S1PR3
S1PR4
S1PR5
MCHR1
MCHR2
MC1R
MC2R
MC3R
MC4R
MC5R
MTNR1A
MTNR1B
MLNR
NMUR1
NMUR2
NPFFR1
NPFFR2
NPSR1
NPBWR1
NPBWR2
NPY1R
NPY2R
NPY4R
NPY5R
NPY6R
NTSR1
NTSR2
OPRD1
OPRK1
OPRM1
OPRL1
OPN1LW
OPN1MW
OPN1SW
RHO
OPN3
OPN4
OPN5
HCRTR1
HCRTR2
OXGR1
P2RY1
P2RY2
P2RY4
P2RY6
P2RY11
P2RY12
P2RY13
P2RY14
PTAFR
PROKR1
PROKR2
PRLHR
PTGDR
PTGDR2
PTGER1
PTGER2
PTGER3
PTGER4
PTGFR
PTGIR
TBXA2R
F2R
F2RL1
F2RL2
F2RL3
QRFPR
RXFP1
RXFP2
RXFP3
RXFP4
SSTR1
SSTR2
SSTR3
SSTR4
SSTR5
SUCNR1
TACR1
TACR2
TACR3
TRHR
TAAR1
UTS2R
AVPR1A
AVPR1B
AVPR2
OXTR

## Sheet: G-proteins in ASD,SCZ,BPdataset
GPCR_name	G-protein type
ACKR2	Unknown
ACKR3	Unknown
ACKR4	Unknown
ADCYAP1R1	Gs
ADORA1	Gi/Go
ADORA2A	Gs
ADORA2B	Gs
ADORA3	Gi/Go
ADRA1A	Gq/G11
ADRA1B	Gq/G11
ADRA1D	Gq/G11
ADRA2A	Gi/Go
ADRA2B	Gi/Go
ADRA2C	Gi/Go
ADRB1	Gs
ADRB2	Gs
APLNR	Gi/Go
AVPR1A	Gq/G11
AVPR2	Gs
BDKRB2	Gs, Gi/Go, Gq/G11
C3AR1	Unknown
C5AR1	Gi/Go
C5AR2	Unknown
CALCRL	Gs
CCKAR	Gq/G11
CCKBR	Gq/G11
CCR1	Gi/Go
CCR10	Gi/Go
CCR5	Gi/Go
CCR6	Gi/Go
CCR7	Gi/Go
CCRL2	Unknown
CELSR1	G12/13
CELSR2	Unknown
CELSR3	Unknown
CHRM1	Gq/G11
CHRM2	Gi/Go
CHRM3	Gq/G11
CHRM4	Gi/Go
CHRM5	Gq/G11
CMKLR1	Gi/Go
CNR1	Gi/Go
CRHR1	Gs
CRHR2	Gs
CX3CR1	Gi/Go
CXCR4	Gi/Go
CXCR6	Gi/Go
CYSLTR1	Gq/G11
CYSLTR2	Gq/G11
DRD1	Gs
DRD2	Gi/Go
DRD4	Gi/Go
DRD5	Gs
EDNRA	Gq/G11
EDNRB	Gs, Gi/Go, Gq/G11
F2R	Gi/Go, Gq/G11, G12/G13
F2RL1	Gi/Go
FFAR1	Gq/G11
FFAR4	Gq/G11
FPR1	Gi/Go
FPR2	Gi/Go
FPR3	Gi/Go
FSHR	Gs
FZD1	Gi/Go, Gq/G11
FZD10	Unknown
FZD2	Gi/Go
FZD3	Gs
FZD4	G12/G13
FZD5	Unknown
FZD6	Gi/Go, Gq/G11
FZD7	Gs, Gi/Go
FZD8	Unknown
FZD9	Unknown
GABBR1	Unknown
GABBR2	Unknown
GALR1	Gi/Go
GHRHR	Gs
GIPR	Gs
GLP2R	Gs
GNRHR	Gq/G11
GNRHR2	Unknown
GPER1	Gi/Go
GPR107	Unknown
GPR12	Gs, Gi/Go
GPR132	Gs, Gq, G12/13
GPR135	Unknown
GPR137	Gq/G12
GPR141	Unknown
GPR143	Unknown
GPR146	Unknown
GPR149	Unknown
GPR150	Unknown
GPR151	Unknown
GPR153	Unknown
GPR156	Unknown
GPR157	Unknown
GPR158	Unknown
GPR160	Unknown
GPR161	Unknown
GPR162	Unknown
GPR17	Gi/Go
GPR171	Gi/Go
GPR173	Unknown
GPR176	Unknown
GPR179	Unknown
GPR18	Gi/Go, Gq/G11
GPR183	Gi/Go
GPR19	Unknown
GPR20	Gi/Go
GPR21	Gq/G11
GPR22	Gi/Go
GPR26	Gs
GPR27	Gq/G11
GPR3	Gs
GPR34	Gi/Go
GPR35	Unknown
GPR37	Gi/Go
GPR37L1	Gi/Go
GPR39	Gq/G11
GPR4	Gs, Gi/Go, Gq/G11, G12/G13
GPR45	Unknown
GPR52	Unknown
GPR55	Gq/G11, G12/G13
GPR6	Gs, Gi/Go
GPR61	Unknown
GPR62	Unknown
GPR63	Unknown
GPR65	Gs
GPR68	Gi/Go, Gq/G11
GPR75	Gq/G11
GPR78	Gs
GPR79
GPR82	Unknown
GPR83	Unknown
GPR84	Gi/Go
GPR85	Unknown
GPR87	Unknown
GPR88	Unknown
GPRC5A	Unknown
GPRC5B	Unknown
GPRC5C	Unknown
GRM1	Gq/G11
GRM2	Gi/Go
GRM3	Gi/Go
GRM4	Gi/Go
GRM5	Gq/G11
GRM6	Gi/Go
GRM7	Gi/Go
GRM8	Gi/Go
GRPR	Gq/G11
HCRTR1	Gs, Gi/Go, Gq/G11
HCRTR2	Gs, Gi/Go, Gq/G11
HRH1	Gq/G11
HRH2	Gq/G11
HRH3	Gi/Go
HTR1A	Gi/Go
HTR1B	Gi/Go
HTR1D	Gi/Go
HTR1E	Gi/Go
HTR1F	Gi/Go
HTR2A	Gq/G11
HTR2B	Gq/G11
HTR2C	Gq/G11
HTR4	Gs
HTR5A	Gi/Go
HTR6	Gs
HTR7	Gs
KISS1R	Gq/G11
LGR4	Unknown
LGR5	Unknown
LGR6	Unknown
LPAR1	G12/G13, Gi/Go, Gq/G11
LPAR2	G12/G13, Gi/Go, Gq/G11
LPAR3	Gi/Go, Gq/G11
LPAR4	Gs, G12/G13, Gi/Go, Gq/G11
LPAR5	Gq/G11, G12/G13
LPAR6	Gs, G12/G13, Gi/Go
LTB4R	Gi/Go, Gq/G11
LTB4R2	Gi/Go
LTB4R2	Gi/Go
MAS1	Gi/Go, Gq/G11
MC1R	Gs
MC4R	Gs
MCHR1	Gi/Go, Gq/G11, Gs
MCHR2	Gq/G11
MRGPRF	Unknown
NMBR	Gq/G11
NMUR2	Gq/G11
NPBWR1	Gi/Go
NPBWR2	Gi/Go
NPFFR1	Gi/Go
NPFFR2	Gi/Go
NPSR1	Gq/G11
NPY1R	Gi/Go
NPY2R	Gi/Go
NPY5R	Gi/Go
NPY6R	Unknown
NTSR1	Gq/G11
NTSR2	Gq/G11
OPN3	Unknown
OPN4	Gi/Go, Gq/G11
OPN5	Gi/Go
OPRD1	Gi/Go
OPRK1	Gi/Go
OPRL1	Gi/Go
OPRM1	Gi/Go
OXER1	Gi/Go
OXGR1	Gq/G11
OXTR	Gq/G11
P2RY1	Gq/G11
P2RY11	Gq/G11
P2RY12	Gi/Go
P2RY13	Gi/Go
P2RY14	Gi/Go
P2RY2	Gq/G11
P2RY6	Gq/G11
PRLHR	Unknown
PROKR2	Gq/G11
PTAFR	Gi/Go, Gq/G11
PTGDR	Gs
PTGDR2	Gi/Go
PTGER1	Gq/G11
PTGER3	Gi/Go
PTGER4	Gs
PTGFR	Gq/G11
PTGIR	Gs
PTH1R	Gs
PTH2R	Gs
QRFPR	Gi/Go, Gq/G11
RHO	Unknown
RXFP1	Gs, Gi/Go
RXFP3	Gi/Go
S1PR1	Gi/Go
S1PR2	Gs, Gi/Go, Gq/G11
S1PR3	G12/G13, Gi/Go, Gq/G11
S1PR4	Gi/Go, G12/G13
S1PR5	Gi/Go, G12/G13
SCTR	Gs
SMO	Gi/Go, G12/G13
SSTR1	Gi/Go
SSTR2	Gi/Go
SSTR3	Gi/Go
SSTR4	Gi/Go
SUCNR1	Gi/Go, Gq/G11
TACR1	Gs, Gq/G11
TACR2	Gs, Gq/G11
TACR3	Gq/G11
TAS1R3	Unknown
TBXA2R	Gq/G11
TPRA1	Unknown
TRHR	Gq/G11
TSHR	Gs
UTS2R	Gq/G11
VIPR1	Gs
VIPR2	Gs

## Sheet: G-proteins in MDD datset
GPCR_name	G-protein type
ACKR2	Unknown
ACKR3	Unknown
ADCYAP1R1	Gs
ADORA1	Gi/Go
ADORA2B	Gs
ADORA3	Gi/Go
ADRA1A	Gq/G11
ADRA1B	Gq/G11
ADRA1D	Gq/G11
ADRA2A	Gi/Go
ADRA2B	Gi/Go
ADRA2C	Gi/Go
ADRB1	Gs
ADRB2	Gs
ADRB3	Gs
AGTR1	Gi/Go, Gq/G11
AGTR2	Gi/Go
APLNR	Gi/Go
AVPR1A	Gq/G11
AVPR1B	Gq/G11
AVPR2	Gs
BDKRB2	Gs, Gi/Go, Gq/G11
BRS3	Gq/G11
C3AR1	Unknown
C5AR1	Gi/Go
C5AR2	Unknown
CALCR	Gs
CALCRL	Gs
CASR	Gi/Go, Gq/G11, G12/G13
CCKAR	Gq/G11
CCKBR	Gq/G11
CCR1	Gi/Go
CCR10	Gi/Go
CCR2	Gi/Go
CCR3	Gi/Go
CCR4	Gi/Go
CCR5	Gi/Go
CCR7	Gi/Go
CCR8	Gi/Go
CCR9	Gi/Go
CCRL2	Unknown
CELSR1	G12/13
CELSR2	Unknown
CELSR3	Unknown
CHRM1	Gq/G11
CHRM2	Gi/Go
CHRM3	Gq/G11
CHRM4	Gi/Go
CHRM5	Gq/G11
CMKLR1	Gi/Go
CNR1	Gi/Go
CNR2	Gi/Go
CRHR1	Gs
CRHR2	Gs
CX3CR1	Gi/Go
CXCR1	Gi/Go
CXCR2	Gi/Go
CXCR3	Gi/Go
CXCR4	Gi/Go
CXCR5	Gi/Go
CXCR6	Gi/Go
CYSLTR1	Gq/G11
CYSLTR2	Gq/G11
DRD1	Gs
DRD2	Gi/Go
DRD3	Gi/Go
DRD4	Gi/Go
DRD5	Gs
EDNRA	Gq/G11
EDNRB	Gs, Gi/Go, Gq/G11
F2R	Gi/Go, Gq/G11, G12/G13
F2RL1	Gi/Go
F2RL2	Unknown
FFAR1	Gq/G11
FFAR2	Gq/G11
FFAR4	Gq/G11
FPR1	Gi/Go
FPR2	Gi/Go
FPR3	Gi/Go
FSHR	Gs
FZD1	Gi/Go, Gq/G11
FZD10	Unknown
FZD2	Gi/Go
FZD3	Gs
FZD4	G12/G13
FZD5	Unknown
FZD6	Gi/Go, Gq/G11
FZD7	Gs, Gi/Go
FZD8	Unknown
FZD9	Unknown
GABBR1	Unknown
GABBR2	Unknown
GALR1	Gi/Go
GALR2	Gq/G11
GALR3	Gi/Go
GHRHR	Gs
GHSR	Gq/G11
GIPR	Gs
GLP1R	Gs
GLP2R	Gs
GNRHR	Gq/G11
GNRHR2	Unknown
GPBAR1	Gs
GPER1	Gi/Go
GPR1	Unknown
GPR101	Gs
GPR107	Unknown
GPR12	Gs, Gi/Go
GPR132	Gs, Gq, G12/13
GPR135	Unknown
GPR137	Gq/G12
GPR143	Unknown
GPR146	Unknown
GPR15	Unknown
GPR153	Unknown
GPR156	Unknown
GPR157	Unknown
GPR158	Unknown
GPR160	Unknown
GPR161	Unknown
GPR162	Unknown
GPR17	Gi/Go
GPR171	Gi/Go
GPR173	Unknown
GPR174	Gs, G12/13
GPR176	Unknown
GPR18	Gi/Go, Gq/G11
GPR182	Unknown
GPR183	Gi/Go
GPR19	Unknown
GPR20	Gi/Go
GPR22	Gi/Go
GPR25	Unknown
GPR26	Gs
GPR27	Gq/G11
GPR3	Gs
GPR31	Gi/Go
GPR32	Unknown
GPR34	Gi/Go
GPR35	Unknown
GPR37	Gi/Go
GPR37L1	Gi/Go
GPR39	Gq/G11
GPR4	Gs, Gi/Go, Gq/G11, G12/G13
GPR45	Unknown
GPR50	Unknown
GPR52	Unknown
GPR55	Gq/G11, G12/G13
GPR6	Gs, Gi/Go
GPR61	Unknown
GPR62	Unknown
GPR63	Unknown
GPR65	Gs
GPR68	Gi/Go, Gq/G11
GPR75	Gq/G11
GPR78	Gs
GPR82	Unknown
GPR83	Unknown
GPR84	Gi/Go
GPR85	Unknown
GPR87	Unknown
GPR88	Unknown
GPRC5A	Unknown
GPRC5B	Unknown
GPRC5C	Unknown
GPRC5D	Unknown
GPRC6A	Gq/G11
GRM1	Gq/G11
GRM2	Gi/Go
GRM3	Gi/Go
GRM4	Gi/Go
GRM5	Gq/G11
GRM6	Gi/Go
GRM7	Gi/Go
GRM8	Gi/Go
GRPR	Gq/G11
HCAR1	Gi/Go
HCAR2	Gi/Go
HCRTR1	Gs, Gi/Go, Gq/G11
HCRTR2	Gs, Gi/Go, Gq/G11
HRH1	Gq/G11
HRH2	Gq/G11
HRH3	Gi/Go
HRH4	Gi/Go
HTR1A	Gi/Go
HTR1B	Gi/Go
HTR1D	Gi/Go
HTR1E	Gi/Go
HTR1F	Gi/Go
HTR2A	Gq/G11
HTR2B	Gq/G11
HTR2C	Gq/G11
HTR4	Gs
HTR5A	Gi/Go
HTR6	Gs
HTR7	Gs
KISS1R	Gq/G11
LGR4	Unknown
LGR5	Unknown
LGR6	Unknown
LHCGR	Gs
LPAR1	G12/G13, Gi/Go, Gq/G11
LPAR2	G12/G13, Gi/Go, Gq/G11
LPAR3	Gi/Go, Gq/G11
LPAR4	Gs, G12/G13, Gi/Go, Gq/G11
LPAR5	Gq/G11, G12/G13
LPAR6	Gs, G12/G13, Gi/Go
LTB4R	Gi/Go, Gq/G11
MAS1	Gi/Go, Gq/G11
MAS1L	Unknown
MC2R	Gs
MC3R	Gs
MC4R	Gs
MC5R	Gs
MCHR1	Gi/Go, Gq/G11, Gs
MCHR2	Gq/G11
MLNR	Gq/G11, G12/G13
MRGPRF	Unknown
MRGPRX1	Gq/G11
MRGPRX2	Gi/Go, Gq/G11
MRGPRX3	Gq/G11
MRGPRX4	Gq/G11
MTNR1A	Gi/Go
MTNR1B	Gi/Go
NMBR	Gq/G11
NMUR1	Gq/G11
NMUR2	Gq/G11
NPBWR1	Gi/Go
NPBWR2	Gi/Go
NPFFR1	Gi/Go
NPFFR2	Gi/Go
NPY1R	Gi/Go
NPY2R	Gi/Go
NPY4R	Gi/Go
NPY5R	Gi/Go
NPY6R	Unknown
NTSR1	Gq/G11
NTSR2	Gq/G11
OPN1LW	Unknown
OPN1SW	Unknown
OPN3	Unknown
OPN4	Gi/Go, Gq/G11
OPN5	Gi/Go
OPRD1	Gi/Go
OPRK1	Gi/Go
OPRL1	Gi/Go
OPRM1	Gi/Go
OXGR1	Gq/G11
OXTR	Gq/G11
P2RY1	Gq/G11
P2RY10	Unknown
P2RY12	Gi/Go
P2RY13	Gi/Go
P2RY14	Gi/Go
P2RY2	Gq/G11
P2RY4	Gq/G11
P2RY6	Gq/G11
P2RY8	Unknown
PRLHR	Unknown
PROKR2	Gq/G11
PTAFR	Gi/Go, Gq/G11
PTGDR	Gs
PTGDR2	Gi/Go
PTGER1	Gq/G11
PTGER2	Gs
PTGER3	Gi/Go
PTGER4	Gs
PTGFR	Gq/G11
PTGIR	Gs
PTH1R	Gs
PTH2R	Gs
QRFPR	Gi/Go, Gq/G11
RHO	Unknown
RXFP1	Gs, Gi/Go
RXFP2	Gs, Gi/Go
RXFP3	Gi/Go
S1PR1	Gi/Go
S1PR2	Gs, Gi/Go, Gq/G11
S1PR3	G12/G13, Gi/Go, Gq/G11
S1PR4	Gi/Go, G12/G13
S1PR5	Gi/Go, G12/G13
SCTR	Gs
SMO	Gi/Go, G12/G13
SSTR1	Gi/Go
SSTR2	Gi/Go
SSTR3	Gi/Go
SSTR4	Gi/Go
SSTR5	Gi/Go
SUCNR1	Gi/Go, Gq/G11
TAAR2	Unknown
TAAR5	Unknown
TAAR8	Unknown
TAAR9	Unknown
TACR1	Gs, Gq/G11
TACR2	Gs, Gq/G11
TACR3	Gq/G11
TAS1R1	Unknown
TAS1R2	Unknown
TBXA2R	Gq/G11
TPRA1	Unknown
TRHR	Gq/G11
TSHR	Gs
UTS2R	Gq/G11
VIPR1	Gs
VIPR2	Gs
XCR1	Gi/Go
